# Supplementary material for: The Role of Lactic Acid in Episiotomy Wound Healing: A Systematic Review
Source: Healthcare (Basel). 2025 Apr 21;13(8):956. doi: 10.3390/healthcare13080956 (PMC12026564; doi:10.3390/healthcare13080956)
Supplement: Supplementary file 1 [file healthcare-13-00956-s001.zip]

Archive with 1 entries (1 files):
- healthcare-3532093-supplementary.csv
