# Supplementary material for: The Role of Lactic Acid in Episiotomy Wound Healing: A Systematic Review
Source: Healthcare (Basel). 2025 Apr 21;13(8):956. doi: 10.3390/healthcare13080956 (PMC12026564; doi:10.3390/healthcare13080956)
Supplement: Supplementary file 1 [file healthcare-13-00956-s001.zip › healthcare-3532093-supplementary.csv]

Section/Topic	Checklist Item	Location in Article	Reported (Yes/No)	Explanation
Title	Identify the report as a systematic review.	Title Page	Yes	The title clearly identifies the study as a systematic review.
Abstract	Provide a structured summary including background, objectives, data sources, study eligibility criteria, participants, interventions, study appraisal, synthesis methods, results, limitations, conclusions, and registration number.	Abstract	Yes	The abstract includes background, objectives, methods, key results (healing time, infection rates, pain reduction), conclusions, and a note on PROSPERO registration.
Introduction - Rationale	Describe the rationale for the review in the context of what is already known.	Introduction, paragraphs 1–3	Yes	The introduction explains the clinical problem (episiotomy healing), limitations of current treatments, and relevance of lactic acid.
Introduction - Objectives	Provide an explicit statement of the objectives being addressed with reference to participants, interventions, comparators, and outcomes (PICO).	Introduction, final paragraph	Yes	The objective is explicitly stated in both the abstract and end of the introduction, aligning with a PICO approach.
Methods - Eligibility criteria	Specify inclusion and exclusion criteria, and how studies were grouped for the syntheses.	Section 2.1 Inclusion and Exclusion Criteria	Yes	The inclusion criteria are well defined for study type (RCTs, cohort studies), population, intervention (lactic acid), and outcomes.
Methods - Information sources	Specify all databases, registers, websites, organisations, reference lists and other sources searched or consulted to identify studies.	Section 2 – Materials and Methods	Yes	The article lists all databases searched (PubMed, Cochrane, Embase, Web of Science, Scopus).
Methods - Search strategy	Present the full search strategies for all databases, registers and websites, including any filters and limits used.	Section 2 – Search Terms (paragraph 2)	Yes	The search terms and combinations used are listed in Section 2 and include lactic acid, episiotomy, wound healing, infection, and pain.
Methods - Selection process	Specify the methods used to decide whether a study met the inclusion criteria.	Section 2 – Study Selection (paragraph 3)	Yes	Study selection is performed by two independent reviewers, using PICO framework, with exclusions documented in the flowchart.
Methods - Data collection process	Specify the methods used to collect data from reports.	Section 2 – Study Selection (paragraph 4)	Yes	Data extraction is performed by two reviewers, with mention of outcome measures extracted from full texts.
Methods - Data items	List and define all outcomes for which data were sought.	Section 2 – Outcome Measures (Tables 1–3)	Yes	The outcomes extracted are healing time, infection rates, pain scores (VAS), and scar formation. These are listed in Section 2.1 and Tables.
Methods - Study risk of bias assessment	Specify the methods used to assess risk of bias in the included studies.	Section 2.3 – Risk of Bias Assessment	Yes	RoB 2 and Newcastle-Ottawa tools were used and explained in Section 2.3 with results integrated into data synthesis.
Methods - Effect measures	Specify for each outcome the effect measure(s) (e.g. risk ratio, mean difference) used in the synthesis or presentation of results.	Section 3.2 – Infection Prevention	Yes	Effect measures include relative risk (RR) for infection rates, percent change for healing time, and VAS scores for pain.
Methods - Synthesis methods	Describe the methods of handling data and combining results of studies, including any methods for data synthesis.	Section 3, Section 4.1	Yes	Synthesis methods include both narrative synthesis and a meta-analysis of infection rate data (with RR and CI).
Results - Study selection	Give numbers of studies screened, assessed for eligibility, and included in the review, with reasons for exclusions at each stage, ideally with a flow diagram.	Figure 1 – PRISMA Flowchart	Yes	The number of studies at each stage (identified, screened, included) is shown in Figure 1 (PRISMA Flow Diagram).
Results - Study characteristics	Cite each included study and present its characteristics.	Table 1 – Characteristics of Included Studies	Yes	Each included study is cited in Tables 1–3 with details like sample size, intervention, control, outcomes, and findings.
Results - Risk of bias in studies	Present assessments of risk of bias for each included study.	Section 2.3 – Risk of Bias Assessment	Yes	Risk of bias assessment results are included in Section 2.3 and discussed in the limitations.
Results - Results of individual studies	For all outcomes, present for each study: (a) simple summary data for each intervention group, (b) effect estimates and confidence intervals.	Section 3 – Results	Yes	Results for each study are presented in Tables 1–3 with outcome-specific results for lactic acid vs. controls.
Results - Results of syntheses	Present results of all statistical syntheses conducted.	Section 3.2 and Tables	Yes	Synthesis of data is in Section 3.2, including a meta-analysis of five RCTs on infection rates.
Discussion - Summary of evidence	Provide a general interpretation of the results in the context of other evidence.	Section 4 – Discussion	Yes	The discussion compares findings with literature on AHAs and wound healing and summarizes benefits of lactic acid.
Discussion - Limitations	Discuss any limitations of the evidence included in the review.	Section 4.3 – Limitations	Yes	Limitations such as sample size heterogeneity, short follow-up, and formulation variability are clearly stated.
Discussion - Conclusions	Provide a general interpretation of the results and implications for practice and future research.	Section 5 – Conclusions	Yes	Conclusions are cautious, suggesting lactic acid shows promise but requires further large-scale validation.
Other - Registration and protocol	Provide registration information for the review, including register name and registration number.	Section 2 – Added line about PROSPERO	Yes	Retrospective registration in PROSPERO is stated in Section 2 (registration number to be inserted).
Other - Support	Describe sources of financial or non-financial support for the review.	Funding Statement	Yes	Funding section states that no external funding was received for this study.
Other - Competing interests	Declare any competing interests of review authors.	Conflicts of Interest	Yes	The authors declare no conflicts of interest in the manuscript.
Other - Data availability	Report which of the following are publicly available and where they can be found: template data collection forms, extracted data, data used for all analyses.	Data Availability Statement	Yes	Data Availability Statement confirms data are available within the article and supplementary materials.
